# Supplementary material for: Molecular characterization of carbapenemase-producing Enterobacterales in a tertiary hospital in Lima, Peru
Source: Microbiol Spectr. 2024 Jan 9;12(2):e02503-23. doi: 10.1128/spectrum.02503-23 (PMC10846045; doi:10.1128/spectrum.02503-23)
Supplement: Table S1 — MIC values for the studied isolates of carbapenemase-producing Enterobacterales (CPE). [file spectrum.02503-23-s0001.xlsx]

## Sheet: Hoja_1
Table S1: MIC values for the studied isolates of Carbapenemase-producing Enterobacterales(CPE).
ID	MIC (μg/ml)
ID	Ampicillin/Sulbactam	Piperacillin/Tazobactam	Cefazoline	Cefuroxime	Cefotaxime	Ceftazidime	Cefepime	Ertapenem	Imipenem	Meropenem	Amikacin	Gentamicin	Ciprofloxacin	Tigecycline	Colistin	Trimethoprim/Sulfamethoxazole
EcCR01	>= 32 [R]	>= 128 [R]	>= 64 [R]	>= 64 [R]	>= 64 [R]	>= 64 [R]	>= 64 [R]	>= 8 [R]	8 [R]	>= 16 [R]	16 [S]	<= 1 [S]	>= 4 [R]	<= 0,5 [S]	<1 [I]	<= 20 [S]
KpCR01	>= 32 [R]	>= 128 [R]	>= 64 [R]	>= 64 [R]	>= 64 [R]	>= 64 [R]	>= 64 [R]	>= 8 [R]	>= 16 [R]	>= 16 [R]	16 [S]	>= 16 [R]	>= 4 [R]	1 [S]	2 [R]	>= 320 [R]
KpCR02	>= 32 [R]	>= 128 [R]	>= 64 [R]	>= 64 [R]	>= 64 [R]	>= 64 [R]	>= 64 [R]	>= 8 [R]	>= 16 [R]	>= 16 [R]	4 [S]	>= 16 [R]	>= 4 [R]	>= 8 [R]	4 [R]	>= 320 [R]
EncCR01	>= 32 [R]	>= 128 [R]	>= 64 [R]	>= 64 [R]	>= 64 [R]	>= 64 [R]	>= 64 [R]	>= 8 [R]	>= 16 [R]	>= 16 [R]	>= 64 [R]	>= 16 [R]	2 [R]	1 [S]	<1 [I]	>= 320 [R]
KaaCR01	>= 32 [R]	>= 128 [R]	>= 64 [R]	>= 64 [R]	>= 64 [R]	>= 64 [R]	>= 64 [R]	>= 8 [R]	>= 16 [R]	>= 16 [R]	>= 64 [R]	>= 16 [R]	2 [R]	1 [S]	<1 [I]	>= 320 [R]
EncCR02	>= 32 [R]	>= 128 [R]	>= 64 [R]	>= 64 [R]	>= 64 [R]	>= 64 [R]	16 [R]	>= 8 [R]	>= 16 [R]	>= 16 [R]	>= 64 [R]	<= 1 [S]	>= 4 [R]	2 [S]	<1 [I]	>= 320 [R]
KpCR03	>= 32 [R]	>= 128 [R]	>= 64 [R]	>= 64 [R]	>= 64 [R]	>= 64 [R]	>= 64 [R]	4 [R]	>= 16 [R]	>= 16 [R]	4 [S]	>= 16 [R]	2 [R]	1 [S]	2 [R]	>= 320 [R]
KpCR04	>= 32 [R]	>= 128 [R]	>= 64 [R]	>= 64 [R]	>= 64 [R]	>= 64 [R]	32 [R]	4 [R]	>= 16 [R]	>= 16 [R]	4 [S]	>= 16 [R]	>= 4 [R]	1 [S]	4 [R]	>= 320 [R]
KpCR05	>= 32 [R]	>= 128 [R]	>= 64 [R]	>= 64 [R]	>= 64 [R]	>= 64 [R]	16 [R]	>= 8 [R]	>= 16 [R]	>= 16 [R]	>= 64 [R]	<= 1 [S]	2 [R]	<= 0,5 [S]	4 [R]	>= 320 [R]
KpCR06	>= 32 [R]	>= 128 [R]	>= 64 [R]	>= 64 [R]	>= 64 [R]	>= 64 [R]	8 [R]	4 [R]	>= 16 [R]	>= 16 [R]	4 [S]	>= 16 [R]	>= 4 [R]	1 [S]	<1 [I]	>= 320 [R]
EcCR02	>= 32 [R]	>= 128 [R]	>= 64 [R]	>= 64 [R]	>= 64 [R]	>= 64 [R]	16 [R]	>= 8 [R]	>= 16 [R]	>= 16 [R]	>= 64 [R]	<= 1 [S]	2 [R]	<= 0,5 [S]	<1 [I]	>= 320 [R]
EncCR03	>= 32 [R]	>= 128 [R]	>= 64 [R]	>= 64 [R]	>= 64 [R]	>= 64 [R]	16 [R]	>= 8 [R]	>= 16 [R]	>= 16 [R]	>= 64 [R]	<= 1 [S]	>= 4	2 [S]	<1 [I]	>= 320 [R]
EncCR04	>= 32 [R]	>= 128 [R]	>= 64 [R]	>= 64 [R]	>= 64 [R]	>= 64 [R]	32 [R]	>= 8 [R]	>= 16 [R]	>= 16 [R]	>= 64 [R]	<= 1 [S]	>= 4	2 [S]	<1 [I]	>= 320 [R]
KaaCR02	>= 32 [R]	>= 128 [R]	>= 64 [R]	>= 64 [R]	>= 64 [R]	>= 64 [R]	32 [R]	>= 8 [R]	>= 16 [R]	>= 16 [R]	4 [S]	>= 16 [R]	2 [R]	2 [S]	<1 [I]	>= 320 [R]
KpCR07	>= 32 [R]	>= 64 [R]	>= 64 [R]	>= 64 [R]	>= 64 [R]	>= 64 [R]	32 [R]	>= 8 [R]	>= 16 [R]	>= 16 [R]	4 [S]	>= 16 [R]	2 [R]	2 [S]	4 [R]	>= 320 [R]
KpCR08	>= 32 [R]	>= 128 [R]	>= 64 [R]	>= 64 [R]	>= 64 [R]	>= 64 [R]	>= 64 [R]	8 [R]	>= 16 [R]	>= 16 [R]	<= 2 [S]	>= 16 [R]	>= 4 [R]	1 [S]	4 [R]	>= 320 [R]
KqpCR01	>= 32 [R]	>= 128 [R]	>= 64 [R]	>= 64 [R]	>= 64 [R]	>= 64 [R]	16 [R]	4 [R]	>= 16 [R]	>= 16 [R]	<= 2 [S]	>= 16 [R]	2 [R]	<= 0,5 [S]	<1 [I]	<= 20 [S]
KpCR09	>= 32 [R]	>= 128 [R]	>= 64 [R]	>= 64 [R]	>= 64 [R]	>= 64 [R]	>= 64 [R]	>= 8 [R]	>= 16 [R]	>= 16 [R]	8 [S]	>= 16 [R]	>= 4 [R]	2 [S]	4 [R]	>= 320 [R]
KpCR10	>= 32 [R]	>= 128 [R]	>= 64 [R]	>= 64 [R]	>= 64 [R]	>= 64 [R]	>= 64 [R]	4 [R]	>= 16 [R]	>= 16 [R]	<= 2 [S]	>= 16 [R]	>= 4 [R]	1 [S]	4 [R]	>= 320 [R]
KpCR11	>= 32 [R]	>= 128 [R]	>= 64 [R]	>= 64 [R]	>= 64 [R]	>= 64 [R]	>= 64 [R]	>= 8 [R]	>= 16 [R]	>= 16 [R]	16 [S]	>= 16 [R]	>= 4 [R]	2 [S]	8 [R]	>= 320 [R]
KpCR12	>= 32 [R]	>= 128 [R]	>= 64 [R]	>= 64 [R]	>= 64 [R]	>= 64 [R]	32 [R]	>= 8 [R]	>= 16 [R]	>= 16 [R]	4 [S]	>= 16 [R]	>= 4 [R]	1 [S]	4 [R]	<= 20 [S]
MIC, Minimum Inhibitory Concentration (μg/ml); R, resistant; I, intermediate; S, susceptible.
