# Supplementary material for: Molecular characterization of carbapenemase-producing Enterobacterales in a tertiary hospital in Lima, Peru
Source: Microbiol Spectr. 2024 Jan 9;12(2):e02503-23. doi: 10.1128/spectrum.02503-23 (PMC10846045; doi:10.1128/spectrum.02503-23)
Supplement: Table S2 — Virulence and antimicrobial resistance genes, along with assembly statistics of studied isolates of CPE. [file spectrum.02503-23-s0002.xlsx]

## Sheet: Hoja1
Table S2: Virulence and antimicrobial resistance genes, along with assembly statistics of studied isolates of CPE.
ID	species	contig_count	N50	largest_contig	total_size	coverage(x)	MLST	num_resistance_classes	num_resistance_genes	Yersiniabactin	YbST	Colibactin	CbST	Aerobactin	AbST	Salmochelin	SmST	RmpADC	RmST	rmpA2	wzi	O_locus	AGly_acquired	Col_acquired	Fcyn_acquired	Flq_acquired	Gly_acquired	MLS_acquired	Phe_acquired	Rif_acquired	Sul_acquired	Tet_acquired	Tgc_acquired	Tmt_acquired	Bla_acquired	Bla_inhR_acquired	Bla_ESBL_acquired	Bla_ESBL_inhR_acquired	Bla_Carb_acquired	Bla_chr
EcCR01	Escherichia coli	92	199323	458021	4950274	74.5402	ST410	7	9	-	0	-	0	iuc 5	61	-	0	-	0	-	wzi403	O5	aac(6')-Ib-cr.v2	-	-	-	-	mphA	CatB4.v1	-	-	tet(A).v1	-	-	AmpC1*;OXA-1	-	CMY-42;CTX-M-15	-	KPC-2	-
KpCR01	Klebsiella pneumoniae	78	203521	351563	5566646	55.9191	ST11	8	9	ybt 9; ICEKp3	183	-	0	-	0	-	0	-	0	-	wzi50	O4	aac(6')-Ib-cr.v2;rmtG^	-	-	-	-	-	catB3.v2	arr-3	sul1;sul2	-	-	-	OXA-1	-	CTX-M-2	-	KPC-2	SHV-11.v1
KpCR02	Klebsiella pneumoniae	67	239870	773974	5729029	61.1155	ST147	10	19	-	0	-	0	iuc 5	62-2LV	-	0	-	0	-	wzi64	O2v1	aac(3)-IIa.v1*;aac(6')-Ib-cr.v2;aadA2;aadA5;aadA^	-	-	qnrE2	-	lnuF.v1*	catA1^;catB3.v2;cmlA1*	arr-3	sul1;sul3	-	-	dfrA17	OXA-1	-	CTX-M-15;TEM-26^	-	KPC-2;NDM-1	SHV-11.v1^
EncCR01	Enterobacter hormaechei	38	377569	851235	4923909	88.8961	ST2054	10	16	-	0	-	0	-	0	-	0	-	0	-	-	unknown (best match = OL102)	aac(6')-Ian;aac(6')-Ib-cr.v2;aadA2	-	fosA2*	qnrB19^;qnrVC1	-	-	catB3.v2;catII.1*	arr-3	sul1;sul2	-	-	dfrA6.1*	ACT-23*;OXA-1	-	PER-2	-	NDM-1	-
KaaCR01	Klebsiella aerogenes	56	270727	712569	5597871	79.5265	ST215	11	15	-	0	-	0	-	0	-	0	-	0	-	-	unknown (best match = O2v1)	aac(3)-IIa.v1*;aac(6')-Ib-cr.v2	-	-	qnrE2;qnrS1	-	ermB.v1*;mphA	catA1^;catB3.v2	arr-3	sul1	tet(A).v1	-	dfrA1.v1	OXA-1	-	TEM-26^	-	NDM-1	-
EncCR02	Enterobacter hormaechei	55	181909	675497	4914849	83.3789	ST2054	10	14	-	0	-	0	-	0	-	0	-	0	-	-	unknown (best match = OL102)	aac(6')-Ib-cr.v2	-	fosA2*	qnrB19^;qnrVC1	-	-	catB3.v2;catII.1*	arr-3	sul1;sul2	-	-	dfrA6.1*	ACT-23*;OXA-1	-	PER-2	-	NDM-1	-
KpCR03	Klebsiella pneumoniae	60	401663	757362	5810108	74.8243	ST4872	10	16	-	0	-	0	-	0	-	0	-	0	-	-	O3b	aac(6')-Ib-cr.v2^;strA.v1^;strB.v1	-	-	qnrB1.v2^;qnrE2	-	-	catA1^;catB3.v2	arr-3	sul1;sul2	tet(A).v1	-	dfrA14.v2*	OXA-1	-	CTX-M-15;TEM-26^	-	NDM-1	SHV-1
KpCR04	Klebsiella pneumoniae	62	277348	773974	5649104	67.7478	ST147	8	11	-	0	-	0	iuc 5	62-2LV	-	0	-	0	-	wzi64	O2v1	aac(3)-IIa.v1*;aac(6')-Ib-cr.v2	-	-	qnrE2	-	-	catA1^;catB3.v2	arr-3	sul1	-	-	-	OXA-1	-	CTX-M-15;TEM-26^	-	NDM-1	SHV-11.v1^
KpCR05	Klebsiella pneumoniae	76	210091	730039	5663650	78.2866	ST147	10	18	-	0	-	0	iuc 5	62-2LV	-	0	-	0	-	wzi64	O2v1	aac(3)-IIa.v1*;aac(6')-Ib-cr.v2;aadA2;aadA5;aadA^	-	-	qnrE2	-	lnuF.v1*	catA1^;catB3.v2;cmlA1*	arr-3	sul1;sul3	-	-	dfrA17	OXA-1	-	CTX-M-15;TEM-26^	-	NDM-1	SHV-11.v1^
KpCR06	Klebsiella pneumoniae	70	401119	1023205	5802993	60.3366	ST4872	10	15	-	0	-	0	-	0	-	0	-	0	-	-	O3b	aac(6')-Ib-cr.v2;strA.v1^;strB.v1	-	-	qnrB1.v2^;qnrE2	-	-	CatB4.v1;catA1^	arr-3	sul1;sul2	tet(A).v1	-	dfrA14.v2*	OXA-1	-	CTX-M-15	-	NDM-1	SHV-1
EcCR02	Escherichia coli	85	149717	567066	5344080	54.5698	ST88	11	19	ybt unknown	0	-	0	iuc 5	60-1LV	iro 5	35-1LV	-	0	-	-	O5	aac(6')-Ian;aac(6')-Ib-cr.v2;aadA^	-	-	qnrVC1	-	mphB.v2*	catB3.v2;catII.1*;floR.v1*?	arr-3	sul1;sul2;sul3	tet(A).v2	-	dfrA6.1*	AmpC1*;OXA-1;TEM-176	-	PER-2	-	NDM-1	-
EncCR03	Enterobacter hormaechei	46	207551	802588	4918351	51.025	ST2054	10	14	-	0	-	0	-	0	-	0	-	0	-	-	unknown (best match = OL102)	aac(6')-Ian;aac(6')-Ib-cr.v2	-	fosA2*	qnrVC1	-	-	catB3.v2;catII.1*	arr-3	sul1;sul2	-	-	dfrA6.1*	ACT-23*;OXA-1	-	PER-2	-	NDM-1	-
EncCR04	Enterobacter hormaechei	37	329250	1096481	4922663	84.1495	ST2054	10	15	-	0	-	0	-	0	-	0	-	0	-	-	unknown (best match = OL102)	aac(6')-Ian;aac(6')-Ib-cr.v2	-	fosA2*	qnrB19^;qnrVC1	-	-	catB3.v2;catII.1*	arr-3	sul1;sul2	-	-	dfrA6.1*	ACT-23*;OXA-1	-	PER-2	-	NDM-1	-
KaaCR02	Klebsiella aerogenes	41	486729	2078195	5572768	101.816	ST215	11	15	-	0	-	0	-	0	-	0	-	0	-	-	unknown (best match = O2v1)	aac(3)-IIa.v1*;aac(6')-Ib-cr.v2	-	-	qnrE2;qnrS1	-	ermB.v1*;mphA	catA1^;catB3.v2	arr-3	sul1	tet(A).v1	-	dfrA1.v1	OXA-1	-	TEM-26^	-	NDM-1	-
KpCR07	Klebsiella pneumoniae	70	239870	923348	5665251	97.3818	ST147	10	18	-	0	-	0	iuc 5	62-2LV	-	0	-	0	-	wzi64	O2v1	aac(3)-IIa.v1*;aac(6')-Ib-cr.v2;aadA2;aadA5;aadA^	-	-	qnrE2	-	lnuF.v1*	catA1^;catB3.v2;cmlA1*	arr-3	sul1;sul3	-	-	dfrA17	OXA-1	-	CTX-M-15;TEM-26^	-	NDM-1	SHV-11.v1^
KpCR08	Klebsiella pneumoniae	59	309899	852518	5657155	70.1317	ST147	10	15	-	0	-	0	iuc 5	62-2LV	-	0	-	0	-	wzi64	O2v1	aac(3)-IIa.v1*;aac(6')-Ib-cr.v2;aadA2;aadA5	-	-	qnrE2	-	lnuF.v1*	catA1^;catB3.v2	arr-3	sul1	-	-	dfrA17	OXA-1	-	CTX-M-15;TEM-26^	-	NDM-1	SHV-11.v1^
KqpCR01	Klebsiella quasipneumoniae subsp. quasipneumoniae	50	453090	775221	5609173	105.013	ST4952	8	10	-	0	-	0	-	0	-	0	-	0	-	wzi185	O3/O3a	aac(3)-IIa.v1*;aac(6')-Ib-cr.v2	-	-	qnrE2	-	-	catA1^;catB3.v2	arr-3	sul1	-	-	-	OXA-1	-	TEM-26^	-	NDM-1	OKP-A-12^
KpCR09	Klebsiella pneumoniae	60	309693	1034143	5671943	108.777	ST147	9	16	-	0	-	0	iuc 5	62-2LV	-	0	-	0	-	wzi64	O2v1	aac(3)-IIa.v1*;aac(6')-Ib-cr.v2;aadA2;aadA^	-	-	qnrE2	-	lnuF.v1*	catA1^;catB3.v2;cmlA1*	arr-3	sul1;sul3	-	-	-	OXA-1	-	CTX-M-15;TEM-26^	-	NDM-1	SHV-11.v1^
KpCR10	Klebsiella pneumoniae	62	467255	773974	5671243	54.0346	ST147	10	17	-	0	-	0	iuc 5	62-2LV	-	0	-	0	-	wzi64	O2v1	aac(3)-IIa.v1*;aac(6')-Ib-cr.v2;aadA2;aadA5;aadA^	-	-	qnrE2	-	lnuF.v1*	catA1^;catB3.v2;cmlA1*	arr-3	sul1;sul3	-	-	dfrA17	OXA-1	-	CTX-M-15	-	NDM-1	SHV-11.v1^
KpCR11	Klebsiella pneumoniae	82	193555	551971	5822840	67.0211	ST348	9	15	ybt 0; ICEKp12	13-1LV	-	0	-	0	-	0	-	0	-	wzi94	O1v1	aac(3)-IIa.v1*;aac(6')-Ib-cr.v2;strA.v1^;strB.v1	-	-	qnrB1.v2^;qnrE2	-	-	-	arr-3	sul1;sul2	tet(A).v1	-	dfrA14.v2*	OXA-1	-	CTX-M-15;TEM-26^	-	NDM-1	SHV-11.v1^
KpCR12	Klebsiella pneumoniae	64	226534	771418	5653335	57.0541	ST147	8	11	-	0	-	0	iuc 5	62-2LV	-	0	-	0	-	wzi64	O2v1	aac(3)-IIa.v1*;aac(6')-Ib-cr.v2	-	-	qnrE2	-	-	catA1^;catB3.v2	arr-3	sul1	-	-	-	OXA-1	-	CTX-M-15;TEM-26^	-	NDM-1	SHV-11.v1^
